# Supplementary material for: Lactiplantibacillus plantarum Lac16 Attenuates Enterohemorrhagic Escherichia coli O157:H7 Infection by Inhibiting Virulence Traits and Improving Intestinal Epithelial Barrier Function
Source: Cells. 2023 May 21;12(10):1438. doi: 10.3390/cells12101438 (PMC10217168; doi:10.3390/cells12101438)
Supplement: Supplementary file 1 [file cells-12-01438-s001.zip]

Archive with 1 entries (1 files):
- cells-2299035-supplementary.pdf
